# Supplementary material for: A review of the genus Sinocentrus Yuan (Hemiptera, Membracidae, Centrotinae) with description of a new species from China
Source: Zookeys. 2019 Nov 5;886:135–44. doi: 10.3897/zookeys.886.36672 (PMC6851225; doi:10.3897/zookeys.886.36672)
Supplement: XML Treatment for Sinocentrus [file zookeys.886.36672-treatment1.xml]

<!DOCTYPE tp:taxon-treatment
  PUBLIC "-//TaxonX//DTD Taxonomic Treatment Publishing DTD v0 20100105//EN" "tax-treatment-NSO.dtd">
<tp:taxon-treatment xmlns:tp="http://www.plazi.org/taxpub"><tp:treatment-meta><kwd-group><label>Taxon classification</label><kwd><named-content xmlns:xlink="http://www.w3.org/1999/xlink" content-type="kingdom">Animalia</named-content></kwd><kwd><named-content xmlns:xlink="http://www.w3.org/1999/xlink" content-type="order">Hemiptera</named-content></kwd><kwd><named-content xmlns:xlink="http://www.w3.org/1999/xlink" content-type="family">Membracidae</named-content></kwd></kwd-group><mixed-citation publication-type="journal"><person-group><name><surname>Li</surname><given-names>Feng-E</given-names></name><name><surname>Yang</surname><given-names>Lin</given-names></name><name><surname>Long</surname><given-names>Jian-Kun</given-names></name><name><surname>Chang</surname><given-names>Zhi-Min</given-names></name><name><surname>Chen</surname><given-names>Xiang-Sheng</given-names></name></person-group><article-title>A review of the genus <italic><tp:taxon-name><tp:taxon-name-part taxon-name-part-type="genus" reg="Sinocentrus">Sinocentrus</tp:taxon-name-part></tp:taxon-name></italic> Yuan (<tp:taxon-name><tp:taxon-name-part taxon-name-part-type="order">Hemiptera</tp:taxon-name-part></tp:taxon-name>, <tp:taxon-name><tp:taxon-name-part taxon-name-part-type="family">Membracidae</tp:taxon-name-part></tp:taxon-name>, <tp:taxon-name><tp:taxon-name-part taxon-name-part-type="subfamily">Centrotinae</tp:taxon-name-part></tp:taxon-name>) with description of a new species from China</article-title><source>Zookeys</source><day>05</day><month>11</month><year>2019</year><volume>886</volume><fpage>135</fpage><lpage>144</lpage><pub-id pub-id-type="doi">10.3897/zookeys.886.36672</pub-id></mixed-citation></tp:treatment-meta><tp:nomenclature><tp:taxon-name><object-id xmlns:xlink="http://www.w3.org/1999/xlink" content-type="arpha" xlink:type="simple">DF297E78-FFD7-5D4A-9519-57A1FEB956F7</object-id>
            <tp:taxon-name-part taxon-name-part-type="genus" reg="Sinocentrus">Sinocentrus</tp:taxon-name-part>
          </tp:taxon-name><tp:taxon-authority>Yuan, 2002</tp:taxon-authority><tp:nomenclature-citation-list><tp:nomenclature-citation><tp:taxon-name>
                <tp:taxon-name-part taxon-name-part-type="genus" reg="Sinocentrus">Sinocentrus</tp:taxon-name-part>
              </tp:taxon-name><comment>Yuan, 2002: 170.</comment></tp:nomenclature-citation></tp:nomenclature-citation-list></tp:nomenclature><tp:treatment-sec sec-type="type species" id="SECID0EDDAC"><title>Type species.</title><p><italic><tp:taxon-name><tp:taxon-name-part taxon-name-part-type="genus" reg="Sinocentrus">Sinocentrus</tp:taxon-name-part> <tp:taxon-name-part taxon-name-part-type="species" reg="sinensis">sinensis</tp:taxon-name-part></tp:taxon-name></italic> Yuan, 2002: 170, by redescription.</p></tp:treatment-sec><tp:treatment-sec sec-type="diagnosis" id="SECID0EUDAC"><title>Diagnosis.</title><p>Large sized. Frontoclypeus distinct. Suprahumeral horns narrow, acuminate, horizontally extended laterally, width between their apex ca 0.5 to 1.0 times body length. Pronotum highly developed, with anterior part strongly inflated and evenly rounded in profile, metopidium vertical, glabrous and minutely punctate without obvious pubescence. Posterior pronotal process strongly elevated above scutellum at base, slender, elongate, evenly tapered toward apex, straight or slightly sinuate, lateral and dorsal carina well developed, apex extended beyond forewing clavus. Scutellum entirely exposed, posterior margin emarginate. Basal one-fifth of forewing with opaque sclerotization, veins M and Cu fused basally to approximately one-fifth to one-fourth of wing length then strongly divergent, veins M+Cu and R fused basally, with 1 m-cu, 2 r-m, and 1 s crossveins. Hindwing vein R branched into R<sub>1</sub>, R<sub>2+3,</sub> and R<sub>4+5</sub>, vein M branched into M<sub>1+2</sub> and M<sub>3+4</sub>, R<sub>4+5</sub> and M<sub>1+2</sub> veins not fused (four apical cells present), 1 r-m and 1 m-cu crossveins present, apical limbus broad, with wrinkles. Metathoracic trochanter without spines, tibia with 3 rows of cucullate setae.</p></tp:treatment-sec><tp:treatment-sec sec-type="remarks" id="SECID0EIEAC"><title>Remarks.</title><p>This genus can be distinguished from other oriental <tp:taxon-name><tp:taxon-name-part taxon-name-part-type="subfamily">Centrotinae</tp:taxon-name-part></tp:taxon-name> genera by the following characters: pronotum highly developed, strongly inflated with anterior part evenly rounded, glabrous with minute punctures and no obvious pubescence, suprahumeral horns extended laterad, posterior pronotal process elevated far above scutellum, scutellum emarginate.</p></tp:treatment-sec><tp:treatment-sec sec-type="distribution" id="SECID0ETEAC"><title>Distribution.</title><p>China (Hainan, Yunnan) (Fig. <xref ref-type="fig" rid="F5">29</xref>).</p></tp:treatment-sec><tp:treatment-sec><!--Section generated to contain objects referenced in tp:taxon-treatment.--><fig id="F5" position="float" orientation="portrait"><object-id xmlns:xlink="http://www.w3.org/1999/xlink" content-type="doi" xlink:type="simple">10.3897/zookeys.886.36672.figure29</object-id><object-id xmlns:xlink="http://www.w3.org/1999/xlink" content-type="arpha" xlink:type="simple">C394A0D2-550C-50C8-8402-94B3CFF393CA</object-id><label>Figure 29.</label><caption><p>Geographic distributions of <italic><tp:taxon-name><tp:taxon-name-part taxon-name-part-type="genus" reg="Sinocentrus">Sinocentrus</tp:taxon-name-part></tp:taxon-name></italic> species: <italic><tp:taxon-name><tp:taxon-name-part taxon-name-part-type="genus" reg="Sinocentrus">S.</tp:taxon-name-part> <tp:taxon-name-part taxon-name-part-type="species" reg="sinensis">sinensis</tp:taxon-name-part></tp:taxon-name></italic> (circle); <italic><tp:taxon-name><tp:taxon-name-part taxon-name-part-type="genus" reg="Sinocentrus">S.</tp:taxon-name-part> <tp:taxon-name-part taxon-name-part-type="species" reg="brevicornis">brevicornis</tp:taxon-name-part></tp:taxon-name></italic> Li &amp; Chen, sp. nov. (triangle).</p></caption><graphic xmlns:xlink="http://www.w3.org/1999/xlink" xlink:href="zookeys-886-135-g005.jpg" position="float" orientation="portrait" xlink:type="simple" id="oo_352862.jpg"><uri content-type="original_file" xlink:type="simple">https://binary.pensoft.net/fig/352862</uri></graphic></fig></tp:treatment-sec></tp:taxon-treatment>
