# Supplementary material for: A review of the genus Sinocentrus Yuan (Hemiptera, Membracidae, Centrotinae) with description of a new species from China
Source: Zookeys. 2019 Nov 5;886:135–44. doi: 10.3897/zookeys.886.36672 (PMC6851225; doi:10.3897/zookeys.886.36672)
Supplement: XML Treatment for Sinocentrus brevicornis [file zookeys.886.36672-treatment2.xml]

<!DOCTYPE tp:taxon-treatment
  PUBLIC "-//TaxonX//DTD Taxonomic Treatment Publishing DTD v0 20100105//EN" "tax-treatment-NSO.dtd">
<tp:taxon-treatment xmlns:tp="http://www.plazi.org/taxpub"><tp:treatment-meta><kwd-group><label>Taxon classification</label><kwd><named-content xmlns:xlink="http://www.w3.org/1999/xlink" content-type="kingdom">Animalia</named-content></kwd><kwd><named-content xmlns:xlink="http://www.w3.org/1999/xlink" content-type="order">Hemiptera</named-content></kwd><kwd><named-content xmlns:xlink="http://www.w3.org/1999/xlink" content-type="family">Membracidae</named-content></kwd></kwd-group><mixed-citation publication-type="journal"><person-group><name><surname>Li</surname><given-names>Feng-E</given-names></name><name><surname>Yang</surname><given-names>Lin</given-names></name><name><surname>Long</surname><given-names>Jian-Kun</given-names></name><name><surname>Chang</surname><given-names>Zhi-Min</given-names></name><name><surname>Chen</surname><given-names>Xiang-Sheng</given-names></name></person-group><article-title>A review of the genus <italic><tp:taxon-name><tp:taxon-name-part taxon-name-part-type="genus" reg="Sinocentrus">Sinocentrus</tp:taxon-name-part></tp:taxon-name></italic> Yuan (<tp:taxon-name><tp:taxon-name-part taxon-name-part-type="order">Hemiptera</tp:taxon-name-part></tp:taxon-name>, <tp:taxon-name><tp:taxon-name-part taxon-name-part-type="family">Membracidae</tp:taxon-name-part></tp:taxon-name>, <tp:taxon-name><tp:taxon-name-part taxon-name-part-type="subfamily">Centrotinae</tp:taxon-name-part></tp:taxon-name>) with description of a new species from China</article-title><source>Zookeys</source><day>05</day><month>11</month><year>2019</year><volume>886</volume><fpage>135</fpage><lpage>144</lpage><pub-id pub-id-type="doi">10.3897/zookeys.886.36672</pub-id></mixed-citation></tp:treatment-meta><tp:nomenclature><tp:taxon-name><object-id xmlns:xlink="http://www.w3.org/1999/xlink" content-type="arpha" xlink:type="simple">0F416316-4D26-546E-8578-BDD13EA0550D</object-id>
            <tp:taxon-name-part taxon-name-part-type="genus" reg="Sinocentrus">Sinocentrus</tp:taxon-name-part>
            <tp:taxon-name-part taxon-name-part-type="species" reg="brevicornis">brevicornis</tp:taxon-name-part>
            <object-id xmlns:xlink="http://www.w3.org/1999/xlink" content-type="zoobank" xlink:type="simple">http://zoobank.org/73BE02FB-C98E-4D45-AC88-D597817F3597</object-id>
          </tp:taxon-name><tp:taxon-authority>Li &amp; Chen</tp:taxon-authority><tp:taxon-status xmlns:xlink="http://www.w3.org/1999/xlink" xlink:type="simple">sp. nov.</tp:taxon-status><xref ref-type="fig" rid="F1">Figs 1–6</xref><xref ref-type="fig" rid="F2">, 7–17</xref><xref ref-type="fig" rid="F3">, 18–23</xref></tp:nomenclature><tp:treatment-sec sec-type="type material" id="SECID0EIKAC"><title>Type material.</title><p><bold><italic>Holotype</italic></bold>: ♂, CHINA: Hainan, Bawangling, 29 April 2017, Hong-Xing Li. <bold><italic>Paratypes</italic></bold>: 2♀♀, same data as holotype.</p></tp:treatment-sec><tp:treatment-sec sec-type="description" id="SECID0EWKAC"><title>Description.</title><p>Body length: male 8.1 mm (<italic>N</italic> = 1), female 8.9–9.3 mm (<italic>N</italic> = 2); forewing length: male 7.3 mm (<italic>N</italic> = 1), female 7.3–7.9 mm (<italic>N</italic> = 2); width between humeral angles apices: male 3.3 mm (<italic>N</italic> = 1), female 3.5–3.8 mm (<italic>N</italic> = 2); width between suprahumeral horns apices: male 4.6 mm (<italic>N</italic> = 1), female 4.6–5.2 mm (<italic>N</italic> = 2).</p><p>
            <bold><italic>Coloration</italic> .</bold>
          </p><p>General color black with scattered yellow setae. Eyes pale brown with yellow border in males, pale yellow with black markings in females (Figs <xref ref-type="fig" rid="F1">5</xref>, <xref ref-type="fig" rid="F1">6</xref>), ocelli yellow hyaline. Basal one-third of scutellum dark brown, covered with yellowish-white setae, preapical region yellowish-brown with apical white. Forewing pale yellow hyaline, one-fifth of basal, veins and apical limbus black. Hindwing veins pale brown. Thorax black with pale yellowish pubescence; coxae black with yellow pubescence; trochanter, femur, tibia and tarsus yellowish-brown and tarsal claw dark brown. Abdomen reddish-brown with yellow pubescence, basal part of abdomen with a yellow spot of pubescence, apices of terga and sterna pale yellowish.</p><fig id="F1" position="float" orientation="portrait"><object-id xmlns:xlink="http://www.w3.org/1999/xlink" content-type="doi" xlink:type="simple">10.3897/zookeys.886.36672.figures1-6</object-id><object-id xmlns:xlink="http://www.w3.org/1999/xlink" content-type="arpha" xlink:type="simple">783155FF-162C-5AB8-A930-0BBF67ADDAB5</object-id><label>Figures 1–6.</label><caption><p><italic><tp:taxon-name><tp:taxon-name-part taxon-name-part-type="genus" reg="Sinocentrus">Sinocentrus</tp:taxon-name-part> <tp:taxon-name-part taxon-name-part-type="species" reg="brevicornis">brevicornis</tp:taxon-name-part></tp:taxon-name></italic> Li &amp; Chen, sp. nov. <bold>1</bold> female habitus, dorsal view <bold>2</bold> same, lateral view <bold>3</bold> male habitus, dorsal view <bold>4</bold> same, lateral view <bold>5</bold> head and pronotum anterior view, female <bold>6</bold> head and pronotum anterior view, male. Scale bars: 1 mm.</p></caption><graphic xmlns:xlink="http://www.w3.org/1999/xlink" xlink:href="zookeys-886-135-g001.jpg" position="float" orientation="portrait" xlink:type="simple" id="oo_352858.jpg"><uri content-type="original_file" xlink:type="simple">https://binary.pensoft.net/fig/352858</uri></graphic></fig><p><bold><italic>Head and thorax</italic>.</bold> Head in anterior view wider than long, ratio: 2.11:1. Vertex with dorsal and ventral margins slightly arcuated and wave-shaped respectively, with wrinkles on surface and a weak median longitudinal carina. Eyes and ocelli oval, ocelli slightly closer to inner margins of eyes less than to each other. Frontoclypeus distinct and trilobed, margin with sparse setae, apices of lateral and median lobes on same plane, more than half of median lobe extending beyond towards ventral margin of vertex, and apex dorsally slightly upturned. Apex of metopidium convex in anterior view. Posterior pronotal process ending at more than half of forewing cell M<sub>3+4</sub> (last apical cell). Humeral angles triangular with apices somewhat blunt. Suprahumeral horns short, width between horns apices nearly half length of body. Scutellum humped basally, large punctures present, longer than wide, apex extended antero-dorsally male, curved ventrally in female (Figs <xref ref-type="fig" rid="F1">2</xref>, <xref ref-type="fig" rid="F1">4</xref>), posterior margin deeply emarginate. Mesothoracic femur without ablateral and adlateral cucullate setae. Metathoracic leg cucullate setae row II irregular.</p><p><bold><italic>Male genitalia</italic>.</bold> Pygofer (Figs <xref ref-type="fig" rid="F2">7</xref>, <xref ref-type="fig" rid="F2">11</xref>) nearly trapezoidal in lateral view; sternite IX (Fig. <xref ref-type="fig" rid="F2">12</xref>) depressed medially in ventral view. Anal tube cylindrical-shaped in lateral view. Lateral plate (Figs <xref ref-type="fig" rid="F2">7</xref>, <xref ref-type="fig" rid="F2">11</xref>, <xref ref-type="fig" rid="F2">15</xref>) with membranous dorsoapical lobe extending dorsally, slightly arcuate with setae; part of other surface with setae, margin incurved in posterior view. Basal half of subgenital plates fused, apex acute, obliquely truncate, distributed evenly setae in ventral view (Fig. <xref ref-type="fig" rid="F2">12</xref>). Style (Figs <xref ref-type="fig" rid="F2">16</xref>, <xref ref-type="fig" rid="F2">17</xref>) clasp oriented laterally, one-third compressed apically, weakly angled ventrally, lateral surface with setae; style shank with arch at central section. Base of connective W-shaped, distal part membranous and weakly depressed. Aedeagus in lateral view (Fig. <xref ref-type="fig" rid="F2">9</xref>) nearly C-shaped, apical four-fifths of surface and margin with reverse serrations, the opening at middle-upper of aedeagus, ovoid.</p><fig id="F2" position="float" orientation="portrait"><object-id xmlns:xlink="http://www.w3.org/1999/xlink" content-type="doi" xlink:type="simple">10.3897/zookeys.886.36672.figures7-17</object-id><object-id xmlns:xlink="http://www.w3.org/1999/xlink" content-type="arpha" xlink:type="simple">6C49DCC8-959F-504B-A26A-9F1128D7810E</object-id><label>Figures 7–17.</label><caption><p><italic><tp:taxon-name><tp:taxon-name-part taxon-name-part-type="genus" reg="Sinocentrus">Sinocentrus</tp:taxon-name-part> <tp:taxon-name-part taxon-name-part-type="species" reg="brevicornis">brevicornis</tp:taxon-name-part></tp:taxon-name></italic> Li &amp; Chen, sp. nov. <bold>7</bold> male genitalia, lateral view <bold>8</bold> aedeagus, posterior view <bold>9</bold> aedeagus, lateral view <bold>10</bold> male genitalia, dorsal view <bold>11</bold> male genitalia, posterior view <bold>12</bold> male genitalia, ventral view <bold>13</bold> forewing <bold>14</bold> hindwing <bold>15</bold> lateral plate <bold>16</bold> style, right lateral view <bold>17</bold> style, dorsal view. Scale bars: 0.2 mm (<bold>7–12, 15–17</bold>), 1 mm (<bold>13–14</bold>).</p></caption><graphic xmlns:xlink="http://www.w3.org/1999/xlink" xlink:href="zookeys-886-135-g002.jpg" position="float" orientation="portrait" xlink:type="simple" id="oo_352859.jpg"><uri content-type="original_file" xlink:type="simple">https://binary.pensoft.net/fig/352859</uri></graphic></fig><p><bold><italic>Female genitalia</italic>.</bold> Sternite VII (Fig. <xref ref-type="fig" rid="F3">20</xref>) in ventral view with posterior margin concave, lateral margins convex and surface with setae. Pygofer (Figs <xref ref-type="fig" rid="F3">18</xref>, <xref ref-type="fig" rid="F3">19</xref>) in lateral view irregularly quadrilateral, with setae; in ventral view oblong, base slightly acute. Anal tube (Figs <xref ref-type="fig" rid="F3">18</xref>, <xref ref-type="fig" rid="F3">19</xref>) small and oval. Valvifer I (Fig. <xref ref-type="fig" rid="F3">21</xref>) semicircular and thin; valvulae I knife-shaped, apical three-fourths of dorsal surface sculptured, ventral surface of the apex with a row of small toothed processes. Valvifer II (Fig. <xref ref-type="fig" rid="F3">23</xref>) shoe-shaped in lateral view, dorsal margin membranous. Basal part of valvulae II (Fig. <xref ref-type="fig" rid="F3">22</xref>) connected to the apex of “sole”, ramus slender, parallel-sided and evenly curved in basal two-thirds, apex slightly broadened with two indistinct and widely spaced dorsal preapical tooth processes; the one-third of apical broaden slightly. Gonoplac (Fig. <xref ref-type="fig" rid="F3">23</xref>) connected to base of “sole”, apical third expanded, ventral margin with setae.</p><fig id="F3" position="float" orientation="portrait"><object-id xmlns:xlink="http://www.w3.org/1999/xlink" content-type="doi" xlink:type="simple">10.3897/zookeys.886.36672.figures18-23</object-id><object-id xmlns:xlink="http://www.w3.org/1999/xlink" content-type="arpha" xlink:type="simple">71D211A9-83D6-5077-93A4-FD6A7F7A8678</object-id><label>Figures 18–23.</label><caption><p><italic><tp:taxon-name><tp:taxon-name-part taxon-name-part-type="genus" reg="Sinocentrus">Sinocentrus</tp:taxon-name-part> <tp:taxon-name-part taxon-name-part-type="species" reg="brevicornis">brevicornis</tp:taxon-name-part></tp:taxon-name></italic> Li &amp; Chen, sp. nov. <bold>18</bold> female genitalia, lateral view <bold>19</bold> female genitalia, ventral view <bold>20</bold> sternite VII, ventral view <bold>21</bold> valvifer I and valvulae I, lateral view <bold>22</bold> valvulae II, lateral view <bold>23</bold> valvifer II and gonoplac, lateral view. Scale bar: 0.5 mm.</p></caption><graphic xmlns:xlink="http://www.w3.org/1999/xlink" xlink:href="zookeys-886-135-g003.jpg" position="float" orientation="portrait" xlink:type="simple" id="oo_352860.jpg"><uri content-type="original_file" xlink:type="simple">https://binary.pensoft.net/fig/352860</uri></graphic></fig></tp:treatment-sec><tp:treatment-sec sec-type="distribution" id="SECID0EDDAE"><title>Distribution.</title><p>China (Hainan).</p></tp:treatment-sec><tp:treatment-sec sec-type="etymology" id="SECID0EIDAE"><title>Etymology.</title><p>The word “<italic>brevicornis</italic>” is derived from the Latins words “<italic>brevi</italic>-” and “<italic>cornu</italic>”, referring to having the short suprahumeral horns.</p></tp:treatment-sec><tp:treatment-sec sec-type="remarks" id="SECID0EUDAE"><title>Remarks.</title><p>This species is similar to <italic><tp:taxon-name><tp:taxon-name-part taxon-name-part-type="genus" reg="Sinocentrus">S.</tp:taxon-name-part> <tp:taxon-name-part taxon-name-part-type="species" reg="sinensis">sinensis</tp:taxon-name-part></tp:taxon-name></italic> Yuan, 2002, but differs from the latter in: (1) forewing veins black and apical limbus black (veins yellow to light brown, apical limbus hyaline in <italic><tp:taxon-name><tp:taxon-name-part taxon-name-part-type="genus" reg="Sinocentrus">S.</tp:taxon-name-part> <tp:taxon-name-part taxon-name-part-type="species" reg="sinensis">sinensis</tp:taxon-name-part></tp:taxon-name></italic>) (2) suprahumeral horns short, width between suprahumeral horns apices shorter than body length (as long as body length in <italic><tp:taxon-name><tp:taxon-name-part taxon-name-part-type="genus" reg="Sinocentrus">S.</tp:taxon-name-part> <tp:taxon-name-part taxon-name-part-type="species" reg="sinensis">sinensis</tp:taxon-name-part></tp:taxon-name></italic>); (3) posterior pronotal process nearly straightly (concave medially in <italic><tp:taxon-name><tp:taxon-name-part taxon-name-part-type="genus" reg="Sinocentrus">S.</tp:taxon-name-part> <tp:taxon-name-part taxon-name-part-type="species" reg="sinensis">sinensis</tp:taxon-name-part></tp:taxon-name></italic>); (4) scutellum longer than wide (wider than long in <italic><tp:taxon-name><tp:taxon-name-part taxon-name-part-type="genus" reg="Sinocentrus">S.</tp:taxon-name-part> <tp:taxon-name-part taxon-name-part-type="species" reg="sinensis">sinensis</tp:taxon-name-part></tp:taxon-name></italic>); (5) apex of posterior pronotal process not reaching M<sub>3+4</sub> veins (exceeding M<sub>3+4</sub> veins in <italic><tp:taxon-name><tp:taxon-name-part taxon-name-part-type="genus" reg="Sinocentrus">S.</tp:taxon-name-part> <tp:taxon-name-part taxon-name-part-type="species" reg="sinensis">sinensis</tp:taxon-name-part></tp:taxon-name></italic>).</p></tp:treatment-sec></tp:taxon-treatment>
