# Supplementary material for: A review of the genus Sinocentrus Yuan (Hemiptera, Membracidae, Centrotinae) with description of a new species from China
Source: Zookeys. 2019 Nov 5;886:135–44. doi: 10.3897/zookeys.886.36672 (PMC6851225; doi:10.3897/zookeys.886.36672)
Supplement: XML Treatment for Sinocentrus sinensis [file zookeys.886.36672-treatment3.xml]

<!DOCTYPE tp:taxon-treatment
  PUBLIC "-//TaxonX//DTD Taxonomic Treatment Publishing DTD v0 20100105//EN" "tax-treatment-NSO.dtd">
<tp:taxon-treatment xmlns:tp="http://www.plazi.org/taxpub"><tp:treatment-meta><kwd-group><label>Taxon classification</label><kwd><named-content xmlns:xlink="http://www.w3.org/1999/xlink" content-type="kingdom">Animalia</named-content></kwd><kwd><named-content xmlns:xlink="http://www.w3.org/1999/xlink" content-type="order">Hemiptera</named-content></kwd><kwd><named-content xmlns:xlink="http://www.w3.org/1999/xlink" content-type="family">Membracidae</named-content></kwd></kwd-group><mixed-citation publication-type="journal"><person-group><name><surname>Li</surname><given-names>Feng-E</given-names></name><name><surname>Yang</surname><given-names>Lin</given-names></name><name><surname>Long</surname><given-names>Jian-Kun</given-names></name><name><surname>Chang</surname><given-names>Zhi-Min</given-names></name><name><surname>Chen</surname><given-names>Xiang-Sheng</given-names></name></person-group><article-title>A review of the genus <italic><tp:taxon-name><tp:taxon-name-part taxon-name-part-type="genus" reg="Sinocentrus">Sinocentrus</tp:taxon-name-part></tp:taxon-name></italic> Yuan (<tp:taxon-name><tp:taxon-name-part taxon-name-part-type="order">Hemiptera</tp:taxon-name-part></tp:taxon-name>, <tp:taxon-name><tp:taxon-name-part taxon-name-part-type="family">Membracidae</tp:taxon-name-part></tp:taxon-name>, <tp:taxon-name><tp:taxon-name-part taxon-name-part-type="subfamily">Centrotinae</tp:taxon-name-part></tp:taxon-name>) with description of a new species from China</article-title><source>Zookeys</source><day>05</day><month>11</month><year>2019</year><volume>886</volume><fpage>135</fpage><lpage>144</lpage><pub-id pub-id-type="doi">10.3897/zookeys.886.36672</pub-id></mixed-citation></tp:treatment-meta><tp:nomenclature><tp:taxon-name><object-id xmlns:xlink="http://www.w3.org/1999/xlink" content-type="arpha" xlink:type="simple">074481DF-471C-5038-857A-48AFE38F7BD3</object-id>
            <tp:taxon-name-part taxon-name-part-type="genus" reg="Sinocentrus">Sinocentrus</tp:taxon-name-part>
            <tp:taxon-name-part taxon-name-part-type="species" reg="sinensis">sinensis</tp:taxon-name-part>
          </tp:taxon-name><tp:taxon-authority>Yuan, 2002</tp:taxon-authority><xref ref-type="fig" rid="F4">Figs 24–28</xref><tp:nomenclature-citation-list><tp:nomenclature-citation><tp:taxon-name>
                <tp:taxon-name-part taxon-name-part-type="genus" reg="Sinocentrus">Sinocentrus</tp:taxon-name-part> <tp:taxon-name-part taxon-name-part-type="species" reg="sinensis">sinensis</tp:taxon-name-part></tp:taxon-name><comment>Yuan, 2002: 170, by original designation.</comment></tp:nomenclature-citation></tp:nomenclature-citation-list></tp:nomenclature><tp:treatment-sec sec-type="description" id="SECID0EVHAE"><title>Description.</title><p><bold><italic>Coloration</italic>.</bold> General color reddish-brown with golden setae (Fig. <xref ref-type="fig" rid="F4">28</xref>). Head blackish-brown. Ocelli pale yellow. Eyes yellow-brown. Forewing dark brown; A<sub>1</sub>, A<sub>2</sub>, A<sub>3,</sub> and Cu<sub>1</sub> white hyaline; Sc, R, and M brown; Cu and A pale yellow. Hindwing with veins pale yellow. Thorax dark brown. Legs reddish-brown except with tarsi yellow. Abdomen dark brown.</p><p><bold><italic>Head and thorax</italic>.</bold> Head wider than long. Vertex with dorsal margin arched and ventral margin oblique. Eyes oval. Ocelli hyaline, slightly closer to the inner margin of eyes less than to each other. Frontoclypeus distinct and trilobed, the apex of lateral lobes and the median lobes on the same plane, two-thirds of median lobe extending beyond towards ventral margin of vertex. Pronotum with dense setae and punctures. Humeral angles large, apices blunt. Suprahumeral horns leaflike pyramidal, horizontally extended laterally, width between suprahumeral horns apices nearly as long as body length (Figs <xref ref-type="fig" rid="F4">24–25</xref>). Nearly median part of the posterior pronotal process concave and touching forewing, apical upward, with four carinas. Scutellum short, wider greater than length, posterior margin round emarginate. Forewing with opaque sclerotization at basal one-eighth, Venation similar to that of <italic><tp:taxon-name><tp:taxon-name-part taxon-name-part-type="genus" reg="Sinocentrus">S.</tp:taxon-name-part> <tp:taxon-name-part taxon-name-part-type="species" reg="brevicornis">brevicornis</tp:taxon-name-part></tp:taxon-name></italic>. Metathoracic trochanter without spines and tibia with 3 rows of cucullate setae.</p><fig id="F4" position="float" orientation="portrait"><object-id xmlns:xlink="http://www.w3.org/1999/xlink" content-type="doi" xlink:type="simple">10.3897/zookeys.886.36672.figures24-28</object-id><object-id xmlns:xlink="http://www.w3.org/1999/xlink" content-type="arpha" xlink:type="simple">7A6BB208-23D6-5B56-9FCB-34CED34FE446</object-id><label>Figures 24–28.</label><caption><p><italic><tp:taxon-name><tp:taxon-name-part taxon-name-part-type="genus" reg="Sinocentrus">Sinocentrus</tp:taxon-name-part> <tp:taxon-name-part taxon-name-part-type="species" reg="sinensis">sinensis</tp:taxon-name-part></tp:taxon-name></italic> Yuan, 2002 <bold>24</bold> female habitus, lateral view <bold>25</bold> head and pronotum, anterior view <bold>26</bold> female habitus, dorsal view <bold>27</bold> forewing and hindwing <bold>28</bold> holotype, female, habitus, lateral view, photo by Robert L. Snyder from the treehopper website <ext-link xmlns:xlink="http://www.w3.org/1999/xlink" xlink:type="simple" ext-link-type="uri" xlink:href="http://treehoppers.insectmuseum.org">http://treehoppers.insectmuseum.org</ext-link> Note: <bold>24–27</bold> from Fauna Sinica. <tp:taxon-name><tp:taxon-name-part taxon-name-part-type="class">Insecta</tp:taxon-name-part></tp:taxon-name> Vol. 28, 171 pp, figure 66.</p></caption><graphic xmlns:xlink="http://www.w3.org/1999/xlink" xlink:href="zookeys-886-135-g004.jpg" position="float" orientation="portrait" xlink:type="simple" id="oo_352861.jpg"><uri content-type="original_file" xlink:type="simple">https://binary.pensoft.net/fig/352861</uri></graphic></fig><p><bold>Male.</bold> Unknown.</p></tp:treatment-sec><tp:treatment-sec sec-type="distribution" id="SECID0EUKAE"><title>Distribution.</title><p>China (Yunnan).</p></tp:treatment-sec><tp:treatment-sec sec-type="notes" id="SECID0EZKAE"><title>Note.</title><p>While holotype was not examined, an online image of the holotype (Fig. <xref ref-type="fig" rid="F4">28</xref>) and detailed Chinese description were available.</p><fig id="F5" position="float" orientation="portrait"><object-id xmlns:xlink="http://www.w3.org/1999/xlink" content-type="doi" xlink:type="simple">10.3897/zookeys.886.36672.figure29</object-id><object-id xmlns:xlink="http://www.w3.org/1999/xlink" content-type="arpha" xlink:type="simple">C394A0D2-550C-50C8-8402-94B3CFF393CA</object-id><label>Figure 29.</label><caption><p>Geographic distributions of <italic><tp:taxon-name><tp:taxon-name-part taxon-name-part-type="genus" reg="Sinocentrus">Sinocentrus</tp:taxon-name-part></tp:taxon-name></italic> species: <italic><tp:taxon-name><tp:taxon-name-part taxon-name-part-type="genus" reg="Sinocentrus">S.</tp:taxon-name-part> <tp:taxon-name-part taxon-name-part-type="species" reg="sinensis">sinensis</tp:taxon-name-part></tp:taxon-name></italic> (circle); <italic><tp:taxon-name><tp:taxon-name-part taxon-name-part-type="genus" reg="Sinocentrus">S.</tp:taxon-name-part> <tp:taxon-name-part taxon-name-part-type="species" reg="brevicornis">brevicornis</tp:taxon-name-part></tp:taxon-name></italic> Li &amp; Chen, sp. nov. (triangle).</p></caption><graphic xmlns:xlink="http://www.w3.org/1999/xlink" xlink:href="zookeys-886-135-g005.jpg" position="float" orientation="portrait" xlink:type="simple" id="oo_352862.jpg"><uri content-type="original_file" xlink:type="simple">https://binary.pensoft.net/fig/352862</uri></graphic></fig></tp:treatment-sec></tp:taxon-treatment>
